# Supplementary material for: Eco-Friendly Ether and Ester-Urethane Prepolymer: Structure, Processing and Properties
Source: Int J Mol Sci. 2021 Nov 11;22(22):12207. doi: 10.3390/ijms222212207 (PMC8625470; doi:10.3390/ijms222212207)
Supplement: Supplementary file 1 [file ijms-22-12207-s001.zip]

Archive with 1 entries (1 files):
- ijms-1404643-supplementary.pdf
